# Supplementary material for: Role of Growth Hormone (GH) and Other Somatotropic Axis Elements in Retinal Neuroprotection
Source: Curr Issues Mol Biol. 2026 Mar 11;48(3):296. doi: 10.3390/cimb48030296 (PMC13024951; doi:10.3390/cimb48030296)
Supplement: Supplementary file 1 [file cimb-48-00296-s001.zip]

Archive with 2 entries (2 files):
- Code.rtf
- Expression_major_grouped_summary.xlsx
