# Supplementary material for: Role of Growth Hormone (GH) and Other Somatotropic Axis Elements in Retinal Neuroprotection
Source: Curr Issues Mol Biol. 2026 Mar 11;48(3):296. doi: 10.3390/cimb48030296 (PMC13024951; doi:10.3390/cimb48030296)
Supplement: Supplementary file 1 [file cimb-48-00296-s001.zip › Expression_major_grouped_summary.xlsx]

## Sheet: Detailed_summary
gene	group	celltype	total_cells	positives	Percentage	mean_general	mean_positive	median_general	median_positive	std_general	std_positive
Gh	Somatotropic	Muller glia	52732	1	0	1.39873e-05	0.73758	0	0.73758	0.00321194	0
Ghr	Somatotropic	Muller glia	52732	4482	8.5	0.0912273	1.07332	0	1.02057	0.313523	0.32
Ghrh	Somatotropic	Muller glia	52732	268	0.51	0.00559498	1.10088	0	1.03096	0.0822674	0.354819
Ghrhr	Somatotropic	Muller glia	52732	9	0.02	0.000148687	0.871172	0	0.799168	0.0116566	0.193128
Ghrl	Somatotropic	Muller glia	52732	29	0.05	0.000595756	1.08329	0	1.00709	0.0268827	0.375778
Ghsr	Somatotropic	Muller glia	52732	1	0	2.06511e-05	1.08897	0	1.08897	0.00474216	0
Trh	Somatotropic	Muller glia	52732	17	0.03	0.000458856	1.42332	0	1.27937	0.0277772	0.60675
Trhr	Somatotropic	Muller glia	52732	5	0.01	0.000115302	1.21602	0	1.1605	0.0121033	0.257648
Gnrh1	Somatotropic	Muller glia	52732	46	0.09	0.000948018	1.08676	0	0.994182	0.0339387	0.374684
Gnrhr	Somatotropic	Muller glia	52732	16	0.03	0.000315588	1.0401	0	0.965418	0.0188607	0.301501
Sst	Somatotropic	Muller glia	52732	71	0.13	0.00165878	1.23198	0	1.10102	0.0480409	0.445398
Sstr1	Somatotropic	Muller glia	52732	8	0.02	0.000116626	0.768739	0	0.703233	0.0098534	0.221576
Sstr2	Somatotropic	Muller glia	52732	51	0.1	0.00105857	1.09452	0	1.02382	0.0360825	0.386453
Sstr3	Somatotropic	Muller glia	52732	4	0.01	5.14578e-05	0.678368	0	0.721519	0.00605361	0.151521
Sstr4	Somatotropic	Muller glia	52732	1	0	2.80679e-05	1.48008	0	1.48008	0.0064453	0
Sstr5	Somatotropic	Muller glia	52732	1	0	1.75361e-05	0.924713	0	0.924713	0.00402685	0
Igf1	Somatotropic	Muller glia	52732	203	0.38	0.00427409	1.11025	0	0.998673	0.0761307	0.526918
Igf1r	Somatotropic	Muller glia	52732	23162	43.92	0.565949	1.28847	0	1.17822	0.692548	0.401227
Gapdh	Housekeeping	Muller glia	52732	45557	86.39	2.31573	2.68045	2.64783	2.74677	1.03864	0.520639
Actb	Housekeeping	Muller glia	52732	50543	95.85	2.86486	2.98894	2.92722	2.96357	0.971916	0.784013
Rps18	Housekeeping	Muller glia	52732	49773	94.39	2.3766	2.51789	2.51233	2.5456	0.754979	0.498128
Gh	Somatotropic	Muller glia IFN	2258	0	0	0		0		0
Ghr	Somatotropic	Muller glia IFN	2258	204	9.03	0.0926296	1.02528	0	1.00451	0.302558	0.238763
Ghrh	Somatotropic	Muller glia IFN	2258	10	0.44	0.00400468	0.904256	0	0.967402	0.0614415	0.195833
Ghrhr	Somatotropic	Muller glia IFN	2258	0	0	0		0		0
Ghrl	Somatotropic	Muller glia IFN	2258	2	0.09	0.000875744	0.988715	0	0.988715	0.0295973	0.110965
Ghsr	Somatotropic	Muller glia IFN	2258	0	0	0		0		0
Trh	Somatotropic	Muller glia IFN	2258	0	0	0		0		0
Trhr	Somatotropic	Muller glia IFN	2258	0	0	0		0		0
Gnrh1	Somatotropic	Muller glia IFN	2258	2	0.09	0.000735683	0.830587	0	0.830587	0.0254195	0.200604
Gnrhr	Somatotropic	Muller glia IFN	2258	12	0.53	0.00532648	1.00227	0	1.01936	0.0733859	0.119044
Sst	Somatotropic	Muller glia IFN	2258	2	0.09	0.00125674	1.41886	0	1.41886	0.0440341	0.421595
Sstr1	Somatotropic	Muller glia IFN	2258	0	0	0		0		0
Sstr2	Somatotropic	Muller glia IFN	2258	1	0.04	0.000439188	0.991687	0	0.991687	0.0208649	0
Sstr3	Somatotropic	Muller glia IFN	2258	0	0	0		0		0
Sstr4	Somatotropic	Muller glia IFN	2258	0	0	0		0		0
Sstr5	Somatotropic	Muller glia IFN	2258	0	0	0		0		0
Igf1	Somatotropic	Muller glia IFN	2258	3	0.13	0.00116095	0.87381	0	0.875539	0.0318628	0.040045
Igf1r	Somatotropic	Muller glia IFN	2258	1037	45.93	0.569104	1.23919	0	1.12125	0.661918	0.351647
Gapdh	Housekeeping	Muller glia IFN	2258	2066	91.5	2.40137	2.62454	2.62467	2.68113	0.886581	0.522842
Actb	Housekeeping	Muller glia IFN	2258	2199	97.39	2.77359	2.848	2.84188	2.86105	0.826635	0.699801
Rps18	Housekeeping	Muller glia IFN	2258	2196	97.25	2.44103	2.50994	2.54252	2.55476	0.607151	0.453939
Gh	Somatotropic	Astrocyte	18959	1	0.01	4.27399e-05	0.810306	0	0.810306	0.00588477	0
Ghr	Somatotropic	Astrocyte	18959	930	4.91	0.0405582	0.82682	0	0.757688	0.191864	0.316775
Ghrh	Somatotropic	Astrocyte	18959	29	0.15	0.00136961	0.895392	0	0.80768	0.0400632	0.498819
Ghrhr	Somatotropic	Astrocyte	18959	1	0.01	5.4798e-05	1.03892	0	1.03892	0.00754503	0
Ghrl	Somatotropic	Astrocyte	18959	22	0.12	0.0010388	0.89521	0	0.819995	0.0339644	0.440058
Ghsr	Somatotropic	Astrocyte	18959	2	0.01	6.83462e-05	0.647888	0	0.647888	0.00676089	0.116576
Trh	Somatotropic	Astrocyte	18959	17	0.09	0.00109727	1.22371	0	1.07645	0.0408345	0.602888
Trhr	Somatotropic	Astrocyte	18959	13	0.07	0.000618969	0.902694	0	0.795549	0.0263095	0.44179
Gnrh1	Somatotropic	Astrocyte	18959	19	0.1	0.000738272	0.736678	0	0.719933	0.0240553	0.187766
Gnrhr	Somatotropic	Astrocyte	18959	2	0.01	0.000182736	1.73225	0	1.73225	0.0200145	0.89272
Sst	Somatotropic	Astrocyte	18959	20	0.11	0.000963582	0.913428	0	0.887097	0.0308922	0.266809
Sstr1	Somatotropic	Astrocyte	18959	17	0.09	0.000668914	0.745997	0	0.758441	0.0226201	0.120905
Sstr2	Somatotropic	Astrocyte	18959	67	0.35	0.00294445	0.833192	0	0.78561	0.0540856	0.368788
Sstr3	Somatotropic	Astrocyte	18959	8	0.04	0.000328872	0.779384	0	0.762838	0.0183842	0.440214
Sstr4	Somatotropic	Astrocyte	18959	1	0.01	5.46058e-05	1.03527	0	1.03527	0.00751857	0
Sstr5	Somatotropic	Astrocyte	18959	0	0	0		0		0
Igf1	Somatotropic	Astrocyte	18959	688	3.63	0.0339343	0.935117	0	0.806271	0.193591	0.435937
Igf1r	Somatotropic	Astrocyte	18959	9432	49.75	0.540692	1.08683	0	1.00374	0.61286	0.401769
Gapdh	Housekeeping	Astrocyte	18959	17953	94.69	2.28487	2.4129	2.42531	2.45527	0.72127	0.490358
Actb	Housekeeping	Astrocyte	18959	18550	97.84	2.95577	3.02094	2.95332	2.96826	0.788649	0.662424
Rps18	Housekeeping	Astrocyte	18959	18270	96.37	2.55877	2.65527	2.66789	2.68808	0.654642	0.434158
Gh	Somatotropic	Microglia	31923	1	0	2.10606e-05	0.672318	0	0.672318	0.00376284	0
Ghr	Somatotropic	Microglia	31923	76	0.24	0.00280565	1.17848	0	1.06405	0.0649196	0.620293
Ghrh	Somatotropic	Microglia	31923	15	0.05	0.000745484	1.58654	0	1.55864	0.0376957	0.712859
Ghrhr	Somatotropic	Microglia	31923	0	0	0		0		0
Ghrl	Somatotropic	Microglia	31923	39	0.12	0.00135485	1.109	0	1.05818	0.0410471	0.388269
Ghsr	Somatotropic	Microglia	31923	0	0	0		0		0
Trh	Somatotropic	Microglia	31923	1	0	2.47549e-05	0.790251	0	0.790251	0.00442289	0
Trhr	Somatotropic	Microglia	31923	12	0.04	0.000537172	1.42901	0	1.30948	0.0303323	0.637373
Gnrh1	Somatotropic	Microglia	31923	17	0.05	0.000497957	0.935075	0	0.96396	0.0225763	0.288457
Gnrhr	Somatotropic	Microglia	31923	0	0	0		0		0
Sst	Somatotropic	Microglia	31923	40	0.13	0.00162675	1.29827	0	1.21833	0.0497897	0.543182
Sstr1	Somatotropic	Microglia	31923	1	0	4.28456e-05	1.36776	0	1.36776	0.0076551	0
Sstr2	Somatotropic	Microglia	31923	40	0.13	0.00167589	1.33749	0	1.25737	0.0512246	0.554515
Sstr3	Somatotropic	Microglia	31923	7	0.02	0.000254698	1.16153	0	0.982394	0.0183371	0.429622
Sstr4	Somatotropic	Microglia	31923	0	0	0		0		0
Sstr5	Somatotropic	Microglia	31923	1	0	4.1777e-05	1.33365	0	1.33365	0.00746418	0
Igf1	Somatotropic	Microglia	31923	2195	6.88	0.0912501	1.3271	0	1.19856	0.373495	0.623466
Igf1r	Somatotropic	Microglia	31923	1902	5.96	0.0638667	1.07193	0	1.02833	0.277707	0.4624
Gapdh	Housekeeping	Microglia	31923	27837	87.2	2.03992	2.33934	2.2015	2.32401	0.995351	0.660064
Actb	Housekeeping	Microglia	31923	31458	98.54	3.83866	3.8954	3.85757	3.86813	0.831925	0.693756
Rps18	Housekeeping	Microglia	31923	30894	96.78	3.07679	3.17927	3.20787	3.22844	0.781816	0.552977
Gh	Somatotropic	Cycling microglia	1145	0	0	0		0		0
Ghr	Somatotropic	Cycling microglia	1145	2	0.17	0.0027681	1.58473	0	1.58473	0.0669319	0.240285
Ghrh	Somatotropic	Cycling microglia	1145	2	0.17	0.00145355	0.832157	0	0.832157	0.0348986	0.0773183
Ghrhr	Somatotropic	Cycling microglia	1145	0	0	0		0		0
Ghrl	Somatotropic	Cycling microglia	1145	1	0.09	0.000951639	1.08963	0	1.08963	0.0321874	0
Ghsr	Somatotropic	Cycling microglia	1145	0	0	0		0		0
Trh	Somatotropic	Cycling microglia	1145	0	0	0		0		0
Trhr	Somatotropic	Cycling microglia	1145	0	0	0		0		0
Gnrh1	Somatotropic	Cycling microglia	1145	2	0.17	0.00167132	0.95683	0	0.95683	0.0417067	0.286197
Gnrhr	Somatotropic	Cycling microglia	1145	0	0	0		0		0
Sst	Somatotropic	Cycling microglia	1145	1	0.09	0.000666317	0.762933	0	0.762933	0.0225369	0
Sstr1	Somatotropic	Cycling microglia	1145	0	0	0		0		0
Sstr2	Somatotropic	Cycling microglia	1145	4	0.35	0.00193201	0.553037	0	0.574639	0.0336933	0.142059
Sstr3	Somatotropic	Cycling microglia	1145	0	0	0		0		0
Sstr4	Somatotropic	Cycling microglia	1145	0	0	0		0		0
Sstr5	Somatotropic	Cycling microglia	1145	0	0	0		0		0
Igf1	Somatotropic	Cycling microglia	1145	91	7.95	0.0785758	0.988673	0	0.910096	0.2916	0.412434
Igf1r	Somatotropic	Cycling microglia	1145	111	9.69	0.0811968	0.83757	0	0.79455	0.263216	0.284878
Gapdh	Housekeeping	Cycling microglia	1145	1119	97.73	2.36713	2.42213	2.47617	2.49664	0.656193	0.554416
Actb	Housekeeping	Cycling microglia	1145	1145	100	4.08073	4.08073	4.02742	4.02742	0.57225	0.57225
Rps18	Housekeeping	Cycling microglia	1145	1139	99.48	3.11323	3.12963	3.18669	3.18788	0.512604	0.461326
Gh	Somatotropic	Neutrophil	1471	0	0	0		0		0
Ghr	Somatotropic	Neutrophil	1471	3	0.2	0.0011612	0.569374	0	0.503417	0.029033	0.299641
Ghrh	Somatotropic	Neutrophil	1471	0	0	0		0		0
Ghrhr	Somatotropic	Neutrophil	1471	0	0	0		0		0
Ghrl	Somatotropic	Neutrophil	1471	1	0.07	0.000200853	0.295455	0	0.295455	0.00770082	0
Ghsr	Somatotropic	Neutrophil	1471	0	0	0		0		0
Trh	Somatotropic	Neutrophil	1471	0	0	0		0		0
Trhr	Somatotropic	Neutrophil	1471	2	0.14	0.00181764	1.33687	0	1.33687	0.0493973	0.0994318
Gnrh1	Somatotropic	Neutrophil	1471	1	0.07	0.000253624	0.373081	0	0.373081	0.0097241	0
Gnrhr	Somatotropic	Neutrophil	1471	0	0	0		0		0
Sst	Somatotropic	Neutrophil	1471	4	0.27	0.00431186	1.58569	0	1.66426	0.0873393	0.545606
Sstr1	Somatotropic	Neutrophil	1471	0	0	0		0		0
Sstr2	Somatotropic	Neutrophil	1471	1	0.07	0.00125481	1.84583	0	1.84583	0.0481102	0
Sstr3	Somatotropic	Neutrophil	1471	0	0	0		0		0
Sstr4	Somatotropic	Neutrophil	1471	0	0	0		0		0
Sstr5	Somatotropic	Neutrophil	1471	0	0	0		0		0
Igf1	Somatotropic	Neutrophil	1471	78	5.3	0.0525529	0.991094	0	0.845205	0.262017	0.603768
Igf1r	Somatotropic	Neutrophil	1471	267	18.15	0.265346	1.46189	0	1.36147	0.650626	0.76353
Gapdh	Housekeeping	Neutrophil	1471	1124	76.41	1.83687	2.40394	2.15341	2.36113	1.1451	0.594005
Actb	Housekeeping	Neutrophil	1471	1423	96.74	3.60745	3.72914	3.56175	3.59567	1.08999	0.879985
Rps18	Housekeeping	Neutrophil	1471	1088	73.96	2.21441	2.99393	2.71301	3.07463	1.41093	0.598045
Gh	Somatotropic	Monocyte/DC	543	0	0	0		0		0
Ghr	Somatotropic	Monocyte/DC	543	0	0	0		0		0
Ghrh	Somatotropic	Monocyte/DC	543	0	0	0		0		0
Ghrhr	Somatotropic	Monocyte/DC	543	0	0	0		0		0
Ghrl	Somatotropic	Monocyte/DC	543	2	0.37	0.00281778	0.765028	0	0.765028	0.0491155	0.268023
Ghsr	Somatotropic	Monocyte/DC	543	0	0	0		0		0
Trh	Somatotropic	Monocyte/DC	543	0	0	0		0		0
Trhr	Somatotropic	Monocyte/DC	543	0	0	0		0		0
Gnrh1	Somatotropic	Monocyte/DC	543	1	0.18	0.000761811	0.413663	0	0.413663	0.0177356	0
Gnrhr	Somatotropic	Monocyte/DC	543	0	0	0		0		0
Sst	Somatotropic	Monocyte/DC	543	0	0	0		0		0
Sstr1	Somatotropic	Monocyte/DC	543	0	0	0		0		0
Sstr2	Somatotropic	Monocyte/DC	543	1	0.18	0.00154471	0.83878	0	0.83878	0.0359623	0
Sstr3	Somatotropic	Monocyte/DC	543	1	0.18	0.00383132	2.0804	0	2.0804	0.0891965	0
Sstr4	Somatotropic	Monocyte/DC	543	0	0	0		0		0
Sstr5	Somatotropic	Monocyte/DC	543	0	0	0		0		0
Igf1	Somatotropic	Monocyte/DC	543	19	3.5	0.0273511	0.781666	0	0.719771	0.152779	0.278292
Igf1r	Somatotropic	Monocyte/DC	543	49	9.02	0.0775872	0.859792	0	0.831172	0.266662	0.339799
Gapdh	Housekeeping	Monocyte/DC	543	502	92.45	1.98716	2.14946	2.09074	2.16493	0.763064	0.530066
Actb	Housekeeping	Monocyte/DC	543	540	99.45	4.06026	4.08282	4.0387	4.04478	0.790238	0.732018
Rps18	Housekeeping	Monocyte/DC	543	537	98.9	3.66676	3.70773	3.75583	3.75866	0.584066	0.439364
Gh	Somatotropic	Ear2+ monocyte	208	0	0	0		0		0
Ghr	Somatotropic	Ear2+ monocyte	208	1	0.48	0.00498347	1.03656	0	1.03656	0.0716996	0
Ghrh	Somatotropic	Ear2+ monocyte	208	0	0	0		0		0
Ghrhr	Somatotropic	Ear2+ monocyte	208	0	0	0		0		0
Ghrl	Somatotropic	Ear2+ monocyte	208	0	0	0		0		0
Ghsr	Somatotropic	Ear2+ monocyte	208	0	0	0		0		0
Trh	Somatotropic	Ear2+ monocyte	208	0	0	0		0		0
Trhr	Somatotropic	Ear2+ monocyte	208	1	0.48	0.00948796	1.9735	0	1.9735	0.136508	0
Gnrh1	Somatotropic	Ear2+ monocyte	208	0	0	0		0		0
Gnrhr	Somatotropic	Ear2+ monocyte	208	0	0	0		0		0
Sst	Somatotropic	Ear2+ monocyte	208	0	0	0		0		0
Sstr1	Somatotropic	Ear2+ monocyte	208	0	0	0		0		0
Sstr2	Somatotropic	Ear2+ monocyte	208	0	0	0		0		0
Sstr3	Somatotropic	Ear2+ monocyte	208	0	0	0		0		0
Sstr4	Somatotropic	Ear2+ monocyte	208	0	0	0		0		0
Sstr5	Somatotropic	Ear2+ monocyte	208	0	0	0		0		0
Igf1	Somatotropic	Ear2+ monocyte	208	4	1.92	0.0236048	1.22745	0	1.28163	0.173918	0.308571
Igf1r	Somatotropic	Ear2+ monocyte	208	9	4.33	0.0722572	1.66994	0	1.77325	0.356826	0.523992
Gapdh	Housekeeping	Ear2+ monocyte	208	169	81.25	1.84479	2.27051	2.03882	2.28425	1.01255	0.543373
Actb	Housekeeping	Ear2+ monocyte	208	208	100	3.78077	3.78077	3.70245	3.70245	0.790413	0.790413
Rps18	Housekeeping	Ear2+ monocyte	208	207	99.52	3.24569	3.26137	3.33455	3.3426	0.582996	0.538878
Gh	Somatotropic	Monocyte/macrophage	3874	1	0.03	8.69485e-05	0.336838	0	0.336838	0.0054111	0
Ghr	Somatotropic	Monocyte/macrophage	3874	16	0.41	0.00478039	1.15745	0	1.09065	0.0833435	0.589636
Ghrh	Somatotropic	Monocyte/macrophage	3874	2	0.05	0.00130074	2.51953	0	2.51953	0.0574602	0.224918
Ghrhr	Somatotropic	Monocyte/macrophage	3874	0	0	0		0		0
Ghrl	Somatotropic	Monocyte/macrophage	3874	5	0.13	0.000886499	0.68686	0	0.779745	0.0253067	0.158236
Ghsr	Somatotropic	Monocyte/macrophage	3874	0	0	0		0		0
Trh	Somatotropic	Monocyte/macrophage	3874	0	0	0		0		0
Trhr	Somatotropic	Monocyte/macrophage	3874	2	0.05	0.000459541	0.890131	0	0.890131	0.0212885	0.293131
Gnrh1	Somatotropic	Monocyte/macrophage	3874	6	0.15	0.000738208	0.476636	0	0.465902	0.0198156	0.163389
Gnrhr	Somatotropic	Monocyte/macrophage	3874	0	0	0		0		0
Sst	Somatotropic	Monocyte/macrophage	3874	5	0.13	0.00178286	1.38136	0	1.48349	0.0551113	0.669007
Sstr1	Somatotropic	Monocyte/macrophage	3874	0	0	0		0		0
Sstr2	Somatotropic	Monocyte/macrophage	3874	6	0.15	0.00155574	1.00449	0	1.01877	0.040659	0.244841
Sstr3	Somatotropic	Monocyte/macrophage	3874	1	0.03	0.000153991	0.596559	0	0.596559	0.00958336	0
Sstr4	Somatotropic	Monocyte/macrophage	3874	0	0	0		0		0
Sstr5	Somatotropic	Monocyte/macrophage	3874	0	0	0		0		0
Igf1	Somatotropic	Monocyte/macrophage	3874	836	21.58	0.256604	1.1891	0	1.09042	0.559345	0.583946
Igf1r	Somatotropic	Monocyte/macrophage	3874	344	8.88	0.0701936	0.790494	0	0.746136	0.25802	0.424665
Gapdh	Housekeeping	Monocyte/macrophage	3874	3455	89.18	1.93394	2.16848	2.07414	2.16631	0.877993	0.596467
Actb	Housekeeping	Monocyte/macrophage	3874	3833	98.94	3.635	3.67388	3.59937	3.60752	0.828684	0.742438
Rps18	Housekeeping	Monocyte/macrophage	3874	3810	98.35	3.27624	3.33128	3.37385	3.38457	0.649714	0.495869
Gh	Somatotropic	B cell	877	11	1.25	0.0180944	1.44262	0	1.79009	0.176107	0.646208
Ghr	Somatotropic	B cell	877	1	0.11	0.00104713	0.918336	0	0.918336	0.0309923	0
Ghrh	Somatotropic	B cell	877	1	0.11	0.0014305	1.25455	0	1.25455	0.042339	0
Ghrhr	Somatotropic	B cell	877	0	0	0		0		0
Ghrl	Somatotropic	B cell	877	1	0.11	0.000236975	0.207827	0	0.207827	0.00701382	0
Ghsr	Somatotropic	B cell	877	0	0	0		0		0
Trh	Somatotropic	B cell	877	0	0	0		0		0
Trhr	Somatotropic	B cell	877	0	0	0		0		0
Gnrh1	Somatotropic	B cell	877	0	0	0		0		0
Gnrhr	Somatotropic	B cell	877	0	0	0		0		0
Sst	Somatotropic	B cell	877	2	0.23	0.00268273	1.17638	0	1.17638	0.0574522	0.258221
Sstr1	Somatotropic	B cell	877	0	0	0		0		0
Sstr2	Somatotropic	B cell	877	2	0.23	0.0028449	1.24749	0	1.24749	0.069221	0.740551
Sstr3	Somatotropic	B cell	877	0	0	0		0		0
Sstr4	Somatotropic	B cell	877	0	0	0		0		0
Sstr5	Somatotropic	B cell	877	0	0	0		0		0
Igf1	Somatotropic	B cell	877	68	7.75	0.0578806	0.74649	0	0.546791	0.24528	0.511741
Igf1r	Somatotropic	B cell	877	65	7.41	0.0503693	0.679598	0	0.536243	0.212928	0.429062
Gapdh	Housekeeping	B cell	877	669	76.28	1.568	2.05551	1.82296	2.02245	0.977284	0.49995
Actb	Housekeeping	B cell	877	859	97.95	3.35793	3.42829	3.43029	3.45034	0.850226	0.704843
Rps18	Housekeeping	B cell	877	868	98.97	3.71137	3.74985	3.76241	3.76736	0.591508	0.457392
Gh	Somatotropic	T cell	980	0	0	0		0		0
Ghr	Somatotropic	T cell	980	2	0.2	0.00134457	0.65884	0	0.65884	0.0329282	0.31322
Ghrh	Somatotropic	T cell	980	0	0	0		0		0
Ghrhr	Somatotropic	T cell	980	0	0	0		0		0
Ghrl	Somatotropic	T cell	980	3	0.31	0.00215666	0.704508	0	0.659574	0.0401946	0.181529
Ghsr	Somatotropic	T cell	980	0	0	0		0		0
Trh	Somatotropic	T cell	980	0	0	0		0		0
Trhr	Somatotropic	T cell	980	0	0	0		0		0
Gnrh1	Somatotropic	T cell	980	4	0.41	0.00107656	0.263758	0	0.252065	0.0169057	0.0271625
Gnrhr	Somatotropic	T cell	980	0	0	0		0		0
Sst	Somatotropic	T cell	980	0	0	0		0		0
Sstr1	Somatotropic	T cell	980	0	0	0		0		0
Sstr2	Somatotropic	T cell	980	3	0.31	0.00132977	0.434393	0	0.355028	0.0276658	0.248819
Sstr3	Somatotropic	T cell	980	0	0	0		0		0
Sstr4	Somatotropic	T cell	980	0	0	0		0		0
Sstr5	Somatotropic	T cell	980	0	0	0		0		0
Igf1	Somatotropic	T cell	980	141	14.39	0.114128	0.793228	0	0.721289	0.324541	0.439747
Igf1r	Somatotropic	T cell	980	104	10.61	0.0700678	0.660254	0	0.5036	0.255463	0.474648
Gapdh	Housekeeping	T cell	980	847	86.43	1.7014	1.96856	1.86399	1.95193	0.82355	0.508735
Actb	Housekeeping	T cell	980	972	99.18	3.58633	3.61585	3.55655	3.56215	0.778061	0.70967
Rps18	Housekeeping	T cell	980	973	99.29	3.80314	3.8305	3.80707	3.81794	0.601378	0.509365
Gh	Somatotropic	Endothelial	778	3	0.39	0.00312257	0.809786	0	0.793885	0.0504286	0.079196
Ghr	Somatotropic	Endothelial	778	81	10.41	0.081173	0.779662	0	0.692024	0.26083	0.329943
Ghrh	Somatotropic	Endothelial	778	0	0	0		0		0
Ghrhr	Somatotropic	Endothelial	778	1	0.13	0.000701398	0.545688	0	0.545688	0.0195513	0
Ghrl	Somatotropic	Endothelial	778	0	0	0		0		0
Ghsr	Somatotropic	Endothelial	778	1	0.13	0.000354643	0.275913	0	0.275913	0.00988559	0
Trh	Somatotropic	Endothelial	778	0	0	0		0		0
Trhr	Somatotropic	Endothelial	778	0	0	0		0		0
Gnrh1	Somatotropic	Endothelial	778	0	0	0		0		0
Gnrhr	Somatotropic	Endothelial	778	0	0	0		0		0
Sst	Somatotropic	Endothelial	778	2	0.26	0.00212735	0.827538	0	0.827538	0.0421215	0.0843358
Sstr1	Somatotropic	Endothelial	778	4	0.51	0.00355703	0.691843	0	0.745393	0.0546765	0.324461
Sstr2	Somatotropic	Endothelial	778	1	0.13	0.00279536	2.17479	0	2.17479	0.0779198	0
Sstr3	Somatotropic	Endothelial	778	1	0.13	0.000538137	0.418671	0	0.418671	0.0150004	0
Sstr4	Somatotropic	Endothelial	778	0	0	0		0		0
Sstr5	Somatotropic	Endothelial	778	0	0	0		0		0
Igf1	Somatotropic	Endothelial	778	24	3.08	0.0250692	0.812661	0	0.751492	0.153963	0.358304
Igf1r	Somatotropic	Endothelial	778	567	72.88	1.11305	1.52725	1.25433	1.50739	0.803708	0.503723
Gapdh	Housekeeping	Endothelial	778	690	88.69	1.76663	1.99194	1.90291	1.99661	0.822825	0.560878
Actb	Housekeeping	Endothelial	778	766	98.46	3.35451	3.40706	3.28977	3.29644	0.798086	0.684014
Rps18	Housekeeping	Endothelial	778	757	97.3	2.83461	2.91324	2.92744	2.94247	0.65273	0.456938
Gh	Somatotropic	Pericyte	253	0	0	0		0		0
Ghr	Somatotropic	Pericyte	253	26	10.28	0.125254	1.21882	0	1.22436	0.422137	0.633377
Ghrh	Somatotropic	Pericyte	253	1	0.4	0.00291579	0.737694	0	0.737694	0.0462867	0
Ghrhr	Somatotropic	Pericyte	253	0	0	0		0		0
Ghrl	Somatotropic	Pericyte	253	0	0	0		0		0
Ghsr	Somatotropic	Pericyte	253	0	0	0		0		0
Trh	Somatotropic	Pericyte	253	0	0	0		0		0
Trhr	Somatotropic	Pericyte	253	0	0	0		0		0
Gnrh1	Somatotropic	Pericyte	253	0	0	0		0		0
Gnrhr	Somatotropic	Pericyte	253	0	0	0		0		0
Sst	Somatotropic	Pericyte	253	3	1.19	0.0113697	0.958844	0	1.1584	0.108613	0.29392
Sstr1	Somatotropic	Pericyte	253	0	0	0		0		0
Sstr2	Somatotropic	Pericyte	253	0	0	0		0		0
Sstr3	Somatotropic	Pericyte	253	0	0	0		0		0
Sstr4	Somatotropic	Pericyte	253	0	0	0		0		0
Sstr5	Somatotropic	Pericyte	253	0	0	0		0		0
Igf1	Somatotropic	Pericyte	253	19	7.51	0.110804	1.47545	0	1.43753	0.443067	0.774947
Igf1r	Somatotropic	Pericyte	253	74	29.25	0.36022	1.23156	0	1.15551	0.619043	0.486892
Gapdh	Housekeeping	Pericyte	253	208	82.21	1.85085	2.25127	2.06073	2.27991	1.01189	0.586499
Actb	Housekeeping	Pericyte	253	242	95.65	3.48974	3.64836	3.54033	3.57153	1.13071	0.870578
Rps18	Housekeeping	Pericyte	253	217	85.77	2.28808	2.66767	2.48298	2.64661	1.09878	0.628493
Gh	Somatotropic	RGC	2509	0	0	0		0		0
Ghr	Somatotropic	RGC	2509	130	5.18	0.0418545	0.807793	0	0.614106	0.217434	0.541974
Ghrh	Somatotropic	RGC	2509	47	1.87	0.0116029	0.619399	0	0.52554	0.101313	0.414087
Ghrhr	Somatotropic	RGC	2509	0	0	0		0		0
Ghrl	Somatotropic	RGC	2509	2	0.08	0.00150302	1.88553	0	1.88553	0.0555136	0.560062
Ghsr	Somatotropic	RGC	2509	0	0	0		0		0
Trh	Somatotropic	RGC	2509	1	0.04	0.000397304	0.996836	0	0.996836	0.019897	0
Trhr	Somatotropic	RGC	2509	33	1.32	0.00890442	0.677006	0	0.541268	0.0908996	0.419416
Gnrh1	Somatotropic	RGC	2509	9	0.36	0.00358098	0.998298	0	0.84745	0.071318	0.651851
Gnrhr	Somatotropic	RGC	2509	0	0	0		0		0
Sst	Somatotropic	RGC	2509	7	0.28	0.00243031	0.871094	0	0.522143	0.0529061	0.496563
Sstr1	Somatotropic	RGC	2509	0	0	0		0		0
Sstr2	Somatotropic	RGC	2509	37	1.47	0.0107844	0.731301	0	0.510852	0.117027	0.633861
Sstr3	Somatotropic	RGC	2509	23	0.92	0.00683664	0.745788	0	0.489239	0.0931496	0.628833
Sstr4	Somatotropic	RGC	2509	0	0	0		0		0
Sstr5	Somatotropic	RGC	2509	0	0	0		0		0
Igf1	Somatotropic	RGC	2509	452	18.02	0.216225	1.20024	0	1.08398	0.538055	0.65264
Igf1r	Somatotropic	RGC	2509	572	22.8	0.202799	0.88955	0	0.74802	0.45096	0.530218
Gapdh	Housekeeping	RGC	2509	2314	92.23	2.80796	3.04458	3.05795	3.09948	0.970337	0.548153
Actb	Housekeeping	RGC	2509	2230	88.88	2.66017	2.99299	2.79536	2.94412	1.20023	0.790345
Rps18	Housekeeping	RGC	2509	2079	82.86	2.17179	2.62098	2.46114	2.5563	1.14117	0.62794
Gh	Somatotropic	Amacrine cell	1981	0	0	0		0		0
Ghr	Somatotropic	Amacrine cell	1981	83	4.19	0.0516736	1.23332	0	1.0774	0.276201	0.602856
Ghrh	Somatotropic	Amacrine cell	1981	7	0.35	0.00361697	1.0236	0	0.865788	0.0659752	0.433314
Ghrhr	Somatotropic	Amacrine cell	1981	0	0	0		0		0
Ghrl	Somatotropic	Amacrine cell	1981	21	1.06	0.0116285	1.09695	0	1.1514	0.116543	0.301186
Ghsr	Somatotropic	Amacrine cell	1981	0	0	0		0		0
Trh	Somatotropic	Amacrine cell	1981	0	0	0		0		0
Trhr	Somatotropic	Amacrine cell	1981	0	0	0		0		0
Gnrh1	Somatotropic	Amacrine cell	1981	3	0.15	0.000883427	0.583356	0	0.663888	0.0246248	0.246223
Gnrhr	Somatotropic	Amacrine cell	1981	0	0	0		0		0
Sst	Somatotropic	Amacrine cell	1981	15	0.76	0.0191718	2.53195	0	1.33985	0.271292	1.83242
Sstr1	Somatotropic	Amacrine cell	1981	11	0.56	0.00560777	1.00991	0	0.949837	0.0804795	0.390112
Sstr2	Somatotropic	Amacrine cell	1981	86	4.34	0.0529702	1.22016	0	1.08157	0.272743	0.537935
Sstr3	Somatotropic	Amacrine cell	1981	10	0.5	0.00456405	0.904137	0	0.685555	0.0743504	0.530806
Sstr4	Somatotropic	Amacrine cell	1981	0	0	0		0		0
Sstr5	Somatotropic	Amacrine cell	1981	3	0.15	0.000853739	0.563752	0	0.57011	0.0220649	0.0644466
Igf1	Somatotropic	Amacrine cell	1981	214	10.8	0.169574	1.56975	0	1.51762	0.542184	0.723399
Igf1r	Somatotropic	Amacrine cell	1981	456	23.02	0.288646	1.25397	0	1.07498	0.615992	0.661779
Gapdh	Housekeeping	Amacrine cell	1981	1741	87.88	2.42394	2.75809	2.70886	2.7954	1.04753	0.571822
Actb	Housekeeping	Amacrine cell	1981	1675	84.55	2.61315	3.09053	2.83271	3.06077	1.37525	0.872607
Rps18	Housekeeping	Amacrine cell	1981	1603	80.92	2.14748	2.65387	2.49693	2.6825	1.18112	0.61653
Gh	Somatotropic	Bipolar cell	579	0	0	0		0		0
Ghr	Somatotropic	Bipolar cell	579	4	0.69	0.0111434	1.613	0	1.63825	0.136012	0.306536
Ghrh	Somatotropic	Bipolar cell	579	0	0	0		0		0
Ghrhr	Somatotropic	Bipolar cell	579	0	0	0		0		0
Ghrl	Somatotropic	Bipolar cell	579	0	0	0		0		0
Ghsr	Somatotropic	Bipolar cell	579	0	0	0		0		0
Trh	Somatotropic	Bipolar cell	579	0	0	0		0		0
Trhr	Somatotropic	Bipolar cell	579	0	0	0		0		0
Gnrh1	Somatotropic	Bipolar cell	579	0	0	0		0		0
Gnrhr	Somatotropic	Bipolar cell	579	0	0	0		0		0
Sst	Somatotropic	Bipolar cell	579	4	0.69	0.014047	2.0333	0	2.04433	0.170757	0.338929
Sstr1	Somatotropic	Bipolar cell	579	0	0	0		0		0
Sstr2	Somatotropic	Bipolar cell	579	0	0	0		0		0
Sstr3	Somatotropic	Bipolar cell	579	0	0	0		0		0
Sstr4	Somatotropic	Bipolar cell	579	0	0	0		0		0
Sstr5	Somatotropic	Bipolar cell	579	0	0	0		0		0
Igf1	Somatotropic	Bipolar cell	579	82	14.16	0.293035	2.06911	0	2.03817	0.743555	0.478462
Igf1r	Somatotropic	Bipolar cell	579	90	15.54	0.29171	1.87667	0	1.86609	0.702042	0.44306
Gapdh	Housekeeping	Bipolar cell	579	535	92.4	2.99667	3.24313	3.26614	3.31491	1.0082	0.548429
Actb	Housekeeping	Bipolar cell	579	314	54.23	1.2566	2.31711	1.65546	2.26495	1.22424	0.553467
Rps18	Housekeeping	Bipolar cell	579	471	81.35	2.16297	2.65893	2.51895	2.67688	1.14342	0.537071
Gh	Somatotropic	Horizontal cell	42	0	0	0		0		0
Ghr	Somatotropic	Horizontal cell	42	8	19.05	0.187452	0.984123	0	0.849055	0.434643	0.455828
Ghrh	Somatotropic	Horizontal cell	42	1	2.38	0.0201937	0.848137	0	0.848137	0.129303	0
Ghrhr	Somatotropic	Horizontal cell	42	0	0	0		0		0
Ghrl	Somatotropic	Horizontal cell	42	0	0	0		0		0
Ghsr	Somatotropic	Horizontal cell	42	0	0	0		0		0
Trh	Somatotropic	Horizontal cell	42	0	0	0		0		0
Trhr	Somatotropic	Horizontal cell	42	0	0	0		0		0
Gnrh1	Somatotropic	Horizontal cell	42	0	0	0		0		0
Gnrhr	Somatotropic	Horizontal cell	42	0	0	0		0		0
Sst	Somatotropic	Horizontal cell	42	0	0	0		0		0
Sstr1	Somatotropic	Horizontal cell	42	0	0	0		0		0
Sstr2	Somatotropic	Horizontal cell	42	0	0	0		0		0
Sstr3	Somatotropic	Horizontal cell	42	0	0	0		0		0
Sstr4	Somatotropic	Horizontal cell	42	0	0	0		0		0
Sstr5	Somatotropic	Horizontal cell	42	0	0	0		0		0
Igf1	Somatotropic	Horizontal cell	42	1	2.38	0.0202375	0.849973	0	0.849973	0.129583	0
Igf1r	Somatotropic	Horizontal cell	42	17	40.48	0.661911	1.63531	0	1.63123	0.88705	0.593457
Gapdh	Housekeeping	Horizontal cell	42	38	90.48	2.71888	3.00508	2.90544	3.02802	1.0288	0.556583
Actb	Housekeeping	Horizontal cell	42	31	73.81	1.46766	1.98844	1.8105	2.0392	0.948394	0.427867
Rps18	Housekeeping	Horizontal cell	42	30	71.43	1.59737	2.23632	2.00079	2.28295	1.10205	0.520978
Gh	Somatotropic	Photoreceptor	197	0	0	0		0		0
Ghr	Somatotropic	Photoreceptor	197	3	1.52	0.0187222	1.22942	0	0.674201	0.205512	1.13357
Ghrh	Somatotropic	Photoreceptor	197	0	0	0		0		0
Ghrhr	Somatotropic	Photoreceptor	197	0	0	0		0		0
Ghrl	Somatotropic	Photoreceptor	197	1	0.51	0.0142388	2.80505	0	2.80505	0.199344	0
Ghsr	Somatotropic	Photoreceptor	197	0	0	0		0		0
Trh	Somatotropic	Photoreceptor	197	0	0	0		0		0
Trhr	Somatotropic	Photoreceptor	197	0	0	0		0		0
Gnrh1	Somatotropic	Photoreceptor	197	0	0	0		0		0
Gnrhr	Somatotropic	Photoreceptor	197	0	0	0		0		0
Sst	Somatotropic	Photoreceptor	197	0	0	0		0		0
Sstr1	Somatotropic	Photoreceptor	197	0	0	0		0		0
Sstr2	Somatotropic	Photoreceptor	197	1	0.51	0.00468793	0.923521	0	0.923521	0.065631	0
Sstr3	Somatotropic	Photoreceptor	197	0	0	0		0		0
Sstr4	Somatotropic	Photoreceptor	197	0	0	0		0		0
Sstr5	Somatotropic	Photoreceptor	197	0	0	0		0		0
Igf1	Somatotropic	Photoreceptor	197	4	2.03	0.0254106	1.25147	0	1.27784	0.213549	0.843542
Igf1r	Somatotropic	Photoreceptor	197	34	17.26	0.356104	2.06331	0	2.11021	0.825891	0.655477
Gapdh	Housekeeping	Photoreceptor	197	146	74.11	2.22505	3.00229	2.7163	2.92134	1.40006	0.558026
Actb	Housekeeping	Photoreceptor	197	105	53.3	1.48105	2.77873	1.78512	2.70451	1.48262	0.719899
Rps18	Housekeeping	Photoreceptor	197	122	61.93	1.71818	2.77444	2.14627	2.79708	1.44468	0.663062

## Sheet: Percent_positive
celltype	Actb	Rps18	Gapdh	Sst	Gnrhr	Igf1r	Trh	Trhr	Igf1	Ghrh	Sstr2	Ghr	Ghrl	Sstr4	Sstr3	Gh	Ghrhr	Sstr1	Gnrh1	Sstr5	Ghsr
Bipolar cell	54.23	81.35	92.4	0.69	0	15.54	0	0	14.16	0	0	0.69	0	0	0	0	0	0	0	0	0
Ear2+ monocyte	100	99.52	81.25	0	0	4.33	0	0.48	1.92	0	0	0.48	0	0	0	0	0	0	0	0	0
Photoreceptor	53.3	61.93	74.11	0	0	17.26	0	0	2.03	0	0.51	1.52	0.51	0	0	0	0	0	0	0	0
Pericyte	95.65	85.77	82.21	1.19	0	29.25	0	0	7.51	0.4	0	10.28	0	0	0	0	0	0	0	0	0
Monocyte/DC	99.45	98.9	92.45	0	0	9.02	0	0	3.5	0	0.18	0	0.37	0	0.18	0	0	0	0.18	0	0
Microglia	98.54	96.78	87.2	0.13	0	5.96	0	0.04	6.88	0.05	0.13	0.24	0.12	0	0.02	0	0	0	0.05	0	0
Horizontal cell	73.81	71.43	90.48	0	0	40.48	0	0	2.38	2.38	0	19.05	0	0	0	0	0	0	0	0	0
Neutrophil	96.74	73.96	76.41	0.27	0	18.15	0	0.14	5.3	0	0.07	0.2	0.07	0	0	0	0	0	0.07	0	0
Cycling microglia	100	99.48	97.73	0.09	0	9.69	0	0	7.95	0.17	0.35	0.17	0.09	0	0	0	0	0	0.17	0	0
B cell	97.95	98.97	76.28	0.23	0	7.41	0	0	7.75	0.11	0.23	0.11	0.11	0	0	1.25	0	0	0	0	0
Amacrine cell	84.55	80.92	87.88	0.76	0	23.02	0	0	10.8	0.35	4.34	4.19	1.06	0	0.5	0	0	0.56	0.15	0.15	0
Monocyte/macrophage	98.94	98.35	89.18	0.13	0	8.88	0	0.05	21.58	0.05	0.15	0.41	0.13	0	0.03	0.03	0	0	0.15	0	0
Muller glia IFN	97.39	97.25	91.5	0.09	0.53	45.93	0	0	0.13	0.44	0.04	9.03	0.09	0	0	0	0	0	0.09	0	0
T cell	99.18	99.29	86.43	0	0	10.61	0	0	14.39	0	0.31	0.2	0.31	0	0	0	0	0	0.41	0	0
Muller glia	95.85	94.39	86.39	0.13	0.03	43.92	0.03	0.01	0.38	0.51	0.1	8.5	0.05	0	0.01	0	0.02	0.02	0.09	0	0
RGC	88.88	82.86	92.23	0.28	0	22.8	0.04	1.32	18.02	1.87	1.47	5.18	0.08	0	0.92	0	0	0	0.36	0	0
Endothelial	98.46	97.3	88.69	0.26	0	72.88	0	0	3.08	0	0.13	10.41	0	0	0.13	0.39	0.13	0.51	0	0	0.13
Astrocyte	97.84	96.37	94.69	0.11	0.01	49.75	0.09	0.07	3.63	0.15	0.35	4.91	0.12	0.01	0.04	0.01	0.01	0.09	0.1	0	0.01

## Sheet: Mean_positive_raw
celltype	Actb	Gapdh	Gh	Ghr	Ghrh	Ghrhr	Ghrl	Ghsr	Gnrh1	Gnrhr	Igf1	Igf1r	Rps18	Sst	Sstr1	Sstr2	Sstr3	Sstr4	Sstr5	Trh	Trhr
Amacrine cell	3.09053	2.75809		1.23332	1.0236		1.09695		0.583356		1.56975	1.25397	2.65387	2.53195	1.00991	1.22016	0.904137		0.563752
Astrocyte	3.02094	2.4129	0.810306	0.82682	0.895392	1.03892	0.89521	0.647888	0.736678	1.73225	0.935117	1.08683	2.65527	0.913428	0.745997	0.833192	0.779384	1.03527		1.22371	0.902694
B cell	3.42829	2.05551	1.44262	0.918336	1.25455		0.207827				0.74649	0.679598	3.74985	1.17638		1.24749
Bipolar cell	2.31711	3.24313		1.613							2.06911	1.87667	2.65893	2.0333
Cycling microglia	4.08073	2.42213		1.58473	0.832157		1.08963		0.95683		0.988673	0.83757	3.12963	0.762933		0.553037
Ear2+ monocyte	3.78077	2.27051		1.03656							1.22745	1.66994	3.26137								1.9735
Endothelial	3.40706	1.99194	0.809786	0.779662		0.545688		0.275913			0.812661	1.52725	2.91324	0.827538	0.691843	2.17479	0.418671
Horizontal cell	1.98844	3.00508		0.984123	0.848137						0.849973	1.63531	2.23632
Microglia	3.8954	2.33934	0.672318	1.17848	1.58654		1.109		0.935075		1.3271	1.07193	3.17927	1.29827	1.36776	1.33749	1.16153		1.33365	0.790251	1.42901
Monocyte/DC	4.08282	2.14946					0.765028		0.413663		0.781666	0.859792	3.70773			0.83878	2.0804
Monocyte/macrophage	3.67388	2.16848	0.336838	1.15745	2.51953		0.68686		0.476636		1.1891	0.790494	3.33128	1.38136		1.00449	0.596559				0.890131
Muller glia	2.98894	2.68045	0.73758	1.07332	1.10088	0.871172	1.08329	1.08897	1.08676	1.0401	1.11025	1.28847	2.51789	1.23198	0.768739	1.09452	0.678368	1.48008	0.924713	1.42332	1.21602
Muller glia IFN	2.848	2.62454		1.02528	0.904256		0.988715		0.830587	1.00227	0.87381	1.23919	2.50994	1.41886		0.991687
Neutrophil	3.72914	2.40394		0.569374			0.295455		0.373081		0.991094	1.46189	2.99393	1.58569		1.84583					1.33687
Pericyte	3.64836	2.25127		1.21882	0.737694						1.47545	1.23156	2.66767	0.958844
Photoreceptor	2.77873	3.00229		1.22942			2.80505				1.25147	2.06331	2.77444			0.923521
RGC	2.99299	3.04458		0.807793	0.619399		1.88553		0.998298		1.20024	0.88955	2.62098	0.871094		0.731301	0.745788			0.996836	0.677006
T cell	3.61585	1.96856		0.65884			0.704508		0.263758		0.793228	0.660254	3.8305			0.434393

## Sheet: Grouping_map
original	mapped_to
Amacrine cell	Amacrine cell
Astrocyte	Astrocyte
Astrocyte/Microglia (doublet)	Microglia
B cell	B cell
Bipolar cell	Bipolar cell
Endothelial	Endothelial
Horizontal cell	Horizontal cell
Microglia	Microglia
Microglia (cycling)	Cycling microglia
Microglia (low UMI)	Microglia
Mon/DC	Monocyte/DC
Mon/Mac	Monocyte/macrophage
Monocyte (Ear2)	Ear2+ monocyte
Muller glia	Muller glia
Muller glia (Ifn)	Muller glia IFN
Muller glia/Astrocyte (doublet)	Muller glia
Muller glia/Neuron (doublet)	Muller glia
Neutrophil	Neutrophil
Pericyte	Pericyte
Photoreceptor	Photoreceptor
Plasma B cell	B cell
RGC	RGC
RGC (low UMI)	RGC
T cell	T cell
